# Supplementary material for: A taxonomic review of the genus Astrocladus (Echinodermata, Ophiuroidea, Euryalida, Gorgonocephalidae) from Japanese coastal waters
Source: PeerJ. 2020 Oct 7;8:e9836. doi: 10.7717/peerj.9836 (PMC7547617; doi:10.7717/peerj.9836)
Supplement: Supplemental Information 1 — Sequence data used for the reconstruction of molecular phylogenetic tree of Figure 18. [file peerj-08-9836-s001.fas]

LC546637_Astrocladusconiferus_MO-2018-118A_228
gacattggcactctatatttaatatttggagcctgagccggaactataggaactgcgatgagaaaaattatccgagtagaattatcacaaccaggatcactaatacaaaaagaccaaatctataaagtcatggttacatcacacgccttaataatgatctttttcatggtaatgcccataatgataggaggattcggaaaatgacttgttcctttaatgatcggagcaccagacatggcatttccccgtatgaaaaaaatgagattctgattaattccaccttcatttcttcttctacttgcatccgctggaaaagaaagaggagtaggaactggatgaaccctttatccccccttgtccggaccaacagctcatggaggaggttgtgttgaccttgcaatcttttccctccacctagcaggagcatcatcaattatggcctctataaattttataagtactataattaacatgcgctctcctggaatgagtctagaccgaaccccattatttgtttgatctattttaatcaccacattcctattactcctttccttaccagttttagcaggagcaattaccatgctactcaccgaccgaaaaataaaaactacctttttcgatcctacaggcggaggagacccaattttattccaacatttattttgattctttggacatcctgaagtatatatacta

>LC546638_Astrocladusdofleini_NSMT:E-10749gacattggtactttatatttaatatttggagcctgggccggaaccataggaactgcaatgaggaaaattatccgagtaraattatcacaacctggatcactaatacaaaaagaccaaatatataaagtcatggtaacatctcacgccttaataatgatcttctttatggtaatgcctataatgataggaggattcggaaaatgacttatccctttaatgattggagcacccgacatggcatttcctcgcatgaaaaacatgagattctgattaatcccaccttcattcctccttttactagcatcggccggaaaagaaagaggagtaggaaccgggtgaaccctttatcctcccttatctggacccgctgctcacggcggaggttgcgttgatcttgcaattttctctcttcacttagcaggagcatcgtcaatcatggcctctattaactttattagaactatagtaaatatgcgttcccctgggatgagtttagaccgaactcctttatttgtatgatccatcttaattaccacatttctcttactcctctctttaccagttctagcaggggcaataaccatgctactaaccgaccgaaaaataaaaactaccttctttgatcctacaggaggaggagatccgatcttattccaacatttattttgattctttgggcatcccgaagtttatatatta

>LC546639_Astrocladusexiguus_MO-2019-11_E233
gatataggtactttatatttaatatttggagcttgagccggaactataggaaccgcaatgagtaaaattatccgagtagaactttcacaacccggatcacttatacaaaaagaccaaatatacaaagttatggtaacctcacacgccctaattatgatcttcttcatggtaatgcccataatgattgggggattcggaaaatgacttgttcctttaatgattggagcacctgacatggcattcccccgaatgaaaaatatgagattctggctaatccccccttcatttcttcttttactagcctccgctggaaaagaaagaggagtaggtactggttgaactctttatccccctctatctggtcctacagcccacggaggaggctgtgtcgaccttgcaattttttctcttcacctagcaggagcttcatcaattatggcctctattaaatttataagaaccattattaacatgcgttcacctggaatgactttagaccgaactcctttatttgtatgatcaattttaatcaccacatttctcctcctcctctccttaccagttctagcaggagccataactatgttacttaccgaccgaaaaataaaaaccactttctttgacccaactgggggaggagacccaattctttttcaaaatttattttgattctttggacatccagaagtttatattctt

>LC546640_Astrocladusconiferus_MO-2019-9_E234
gacattggcactctatatttaatatttggagcctgagccggaactataggaactgcgatgagaaaaattatccgagtagaattatcacaaccaggatcactaatacaaaaagaccaaatctataaagttatggttacatcacacgccttaataatgatctttttcatggtaatgcccataatgataggaggattcggaaaatgacttgttcctttaatgatcggagcaccagacatggcatttccccgtatgaaaaaaatgagattctgattaattccaccttcatttcttcttctactcgcatcggctggaaaagaaagaggagtaggaactggatgaaccctttatccccccttgtccggaccaacagctcatggaggaagttgtgttgaccttgcaatcttttccctccacctagcaggagcatcatcaattatggcctctataaattttataagtactataattaacatgcgctctcctggaatgagtctagaccgaaccccattatttgtttggtccattttaatcaccacattcctattactcctttcattaccagttttagcaggagcaattaccatgctactcaccgaccgaaaaataaaaactacctttttcgatcctacaggtggaggagacccaattttattccaacatttattttgattctttggacatcctgaagtatatatactt

>LC546641_Astrocladusdofleini_MO-2019-15_E237
gacattggtactttatatttaawatttggagcctgagctggaaccataggaactgcaatgaggaaaattatccgagtagaattatcacaacccggatcactaatacaaaaagaccaaatatataaagtcatggtaacatctcacgccttaataatgatcttctttatggtaatgcctataatgataggaggattcggaaaatgacttatccctttaatgattggagcacccgacatggcatttccccgcatgaaaaacatgagattctgattaatcccaccttcattcctcctcttactagcatcggccggaaaagaaagaggagtgggaaccgggtgaaccctttatcctcccttatctggacccgctgctcacggcggaggttgcgttgatcttgcaattttctctcttcacttagcaggagcatcgtcaatcatggcctctattaactttataagaactatagtaaatatgcgttcccctgggatgagtttagaccgaactcctttatttgtatgatccattttaattaccacatttctcctactcctctctttaccagttctagcaggggcaataaccatgctactaaccgaccgaaaaataaaaactaccttctttgatcctacaggaggaggagatccgatcttattccaacatttattttgattctttggacatcccgaagtttacatcttt

>LC546642_Astrocladusdofleini_MO-2019-16_E238
gacattggtactttatatttaatatttggagcctgagctggaaccataggaactgcaatgaggaaaattatccgagtagaattatcacaacccggatcactaatacaaaaagaccaaatatataaagtcatggtaacatctcacgccttaataatgatcttctttatggtaatgcctataatgataggaggattcggaaaatgacttatccctttaatgattggagcacccgacatggcatttccccgcatgaaaaacatgagattctgattaatcccaccttcattcctcctcttactagcatcggccggaaaagaaagaggagtgggaaccgggtgaaccctttatcctcccttatctggacccgctgctcacggcggaggttgcgttgatcttgcaattttctctcttcacttagcaggagcatcgtcaatcatggcctctattaactttataagaactatagtaaatatgcgttcccctgggatgagtttagaccgaactcctttatttgtatgatccattttaattaccacatttctcctactcctctctttaccagttctagcaggggcaataaccatgctactaaccgaccgaaaaataaaaactaccttctttgatcctacaggaggaggagatccgatcttattccaacatttattttgattctttggacatcccgaagtttacatatta

>LC546643_Astrocladusdofleini_MO-2019-17_E239
gacattggtactttatatttaatatttggagcctgagctggaaccataggaactgcaatgaggaaaattatccgagtaraattatcacaacccggatcactaatacaaaaagaccaaatatataaagtcatggtaacatctcacgccttaataatgatcttctttatggtaatgcctataatgataggaggattcggaaaatgacttatccctttaatgattggagcacccgacatggcatttccccgcatgaaaaacatgagattctgattaatcccaccttcattcctcctcttactagcatcggccggaaaagaaagaggagtgggaaccgggtgaaccctttatcctcccttatctggacccgctgctcacggcggaggttgcgttgatcttgcaattttctctcttcacttagcaggagcatcgtcaatcatggcctctattaactttataagaactatagtaaatatgcgttcccctgggatgagtttagaccgaactcctttatttgtatgatccattttaattaccacatttctcctactcctctctttaccagttctagcaggggcaataaccatgctactaaccgaccgaaaaataaaaactaccttctttgatcctacaggaggaggagatccgatcttattccaacatttattttgattctttggacatcccgaagtttacatatta

>LC546644_Astrocladusdofleini_MO-2019-18_E240
gacattggtactttatatttaatatttggagcctgagctggaaccataggaactgcaatgaggaaaattatccgagtaraattatcacaacccggatcactaatacaaaaagaccaaatatataaagtcatggtaacatctcacgccttaataatgatcttctttatggtaatgcctataatgataggaggattcggaaaatgacttatccctttaatgattggagcacccgacatggcatttccccgcatgaaaaacatgagattctgattaatcccaccttcattcctcctcttactagcatcggccggaaaagaaagaggagtgggaaccgggtgaaccctttatcctcccttatctggacccgctgctcacggcggaggttgcgttgatcttgcaattttctctcttcacttagcaggagcatcgtcaatcatggcctctattaactttataagaactatagtaaatatgcgttcccctgggatgagtttagaccgaactcctttatttgtatgatccattttaattaccacatttctcctactcctctctttaccagttctagcaggggcaataaccatgctactaaccgaccgaaaaataaaaactaccttctttgatcctacaggaggaggagatccgatcttattccaacatttattttgattctttggacatcccgaagtttacatattt

>LC546645_Astrocladusexiguus_MO-2019-19_E241
gawataggtactttatatttaatatttggagcttgagccggaactataggaaccgcaatgagtaaaattatccgagtaraactttcacaacctggatcacttatacaaaaagaccaaatatacaaagttatggtaacatcacacgccctaattatgatcttctttatggtaatgcccataatgattgggggattcggaaaatgacttgttcctttaatgattggagcacctgacatggcattcccccgaatgaaaaatatgagattctggctaatccccccttcatttcttcttttactagcctccgctggaaaagaaagaggagtaggtactggttgaactctttatccccctctatctggtcctacagcccacggaggaggctgtgtcgaccttgcaattttttctcttcacctagcaggagcttcatcaattatggcctctattaaatttataagaaccattattaacatgcgttcacctggaatgactttagaccgaactcctttatttgtatgatcgattttaatcaccacatttctcctcctcctctccttaccagttctagcaggagccataactatgttacttaccgaccgaaaaataaaaaccactttctttgacccaactgggggaggagacccaattctttttcaacatttattttgattctttggacatccagaagtttatatcctt
